# Supplementary material for: P25 and P37 proteins encoded by firespike leafroll-associated virus are viral suppressors of RNA silencing
Source: Front Microbiol. 2022 Aug 16;13:964156. doi: 10.3389/fmicb.2022.964156 (PMC9424829; doi:10.3389/fmicb.2022.964156)
Supplement: Supplementary file 1 [file Table_1.XLSX]

## Sheet: Sheet1
Table S1. List of primers used in this study.
Name	Sequence (5’-3’)
35S:P25-GFP-F	GCTCGGTACCCGGGGATCCATGATAAGATTGGTAGAATTGTCG
35S:P25-GFP-R	CATGTCGACTCTAGAATAATTGGAAGCAAGCAGTTTC
35S:P37-GFP-F	GTACCCGGGGATCCATGCGTTGCGCTTGGG
35S:P37-GFP-R	CCCTTGCTCACCATGTCGACACCAACAAGCATGTTAAAATC
pGD:P25-F	GAACGATAGGGATCCATGATAAGATTGGTAGAATTGTCG
pGD:P25-R	GACATCTAGAGTAGCTCGAGCCATTAATAATTGGAAGCAAGC
pGD:P37-F	CGAACGATAGGGATCCATGCGTTGCGCTTGGGAC
pGD:P37-R	GACATCTAGAGTAGCTCGAGCCACTAACCAACAAGCATG
q-mGFP5-F	ATGAAGACTAATCTTTTTCTCTTTCTCATC
q-mGFP5-R	CATAAGAGAAAGTAGTGACAAGTG
q-eGFP-F	CTTCTTCAAGTCCGCCATGCC
q-eGFP-R	GTTGTGGCGGATCTTGAAGTTC
q-NbActin-F	TGGTCGTACCACCGGTATTGTGTT
q-NbActin-R	TCACTTGCCCATCAGGAAGCTCAT
CHOP-PCR-F	AAGGYAAGTAATAGAGATTGGAG
CHOP-PCR-R	CACCTTCCTTTTCCACTATCTTCAC
PVX:3HA-P25-F	CATCGATTGGCGCGCCTGGATAGGGATCCATGTATCCTTATG
PVX:3HA-P25-R	CATCGGCGGTCGACGCGTTAATAATTGGAAGCAAGCAGTTTC
PVX:3HA-P37-F	GCATCGATTGGCGCGCCCATTTACGAACGATAGGGATCC
PVX:3HA-P37-R	CGTTCATCGGCGGTCGACGCTAACCAACAAGCATGTTAAAATCG
